# Supplementary material for: Short Communication: Evaluation of MALDI-TOF and Sequencing Technique as Typing Tools for Enterobacteriaceae Bacteria from Raw Milk of Dairy Cows with Subclinical Mastitis
Source: Microorganisms. 2025 Sep 27;13(10):2267. doi: 10.3390/microorganisms13102267 (PMC12566461; doi:10.3390/microorganisms13102267)
Supplement: Supplementary file 1 [file microorganisms-13-02267-s001.zip]

Archive with 4 entries (2 files):
- microorganisms-3832023-supplementary/
- microorganisms-3832023-supplementary/microorganisms-3832023-sup/
- microorganisms-3832023-supplementary/microorganisms-3832023-sup/Supplementary file 1.pdf
- microorganisms-3832023-supplementary/microorganisms-3832023-sup/Supplementary file 2.pdf
